# Supplementary material for: Comparative Genomic Analysis Across Multiple Species to Identify Candidate Genes Associated with Important Traits in Chickens
Source: Genes (Basel). 2025 May 24;16(6):627. doi: 10.3390/genes16060627 (PMC12192435; doi:10.3390/genes16060627)
Supplement: Supplementary file 1 [file genes-16-00627-s001.zip › Table S1.xlsx]

## Sheet: Sheet1
Species	Scientific Name	Abbreviated Name	Breed	Genome Version
Chicken	Gallus gallus	G. gallus	Red Plains Chicken	GRCg6a
Ducks	Anas platyrhynchos	A. platyrhynchos	Peking Duck	ZJU1.0
Geese	Anser cygnoides	A. cygnoides	Taihu Goose	Taihu_goose_T2T_genome
Cow	Bos taurus	B. taurus	Hereford	ARS-UCD2.0
Sheep	Ovis aries	O. aries	Rambouillet	ARS-UI_Ramb_v3.0
Pig	Sus scrofa	S. scrofa	Duroc	Sscrofa11.1
Human	Homo sapiens	H. sapiens	Human	GRCh38.p14
Zebrafish	Danio rerio	D. rerio	Tuebingen	GRCz11
