# Supplementary material for: Comparative Genomic Analysis Across Multiple Species to Identify Candidate Genes Associated with Important Traits in Chickens
Source: Genes (Basel). 2025 May 24;16(6):627. doi: 10.3390/genes16060627 (PMC12192435; doi:10.3390/genes16060627)
Supplement: Supplementary file 1 [file genes-16-00627-s001.zip › Table S2.xlsx]

## Sheet: Sheet1
Species	Download Link
G. gallus	https://www.ncbi.nlm.nih.gov/datasets/genome/GCF_000002315.6/
A. platyrhynchos	https://www.ncbi.nlm.nih.gov/datasets/genome/GCF_015476345.1/
A. cygnoides	https://www.ncbi.nlm.nih.gov/datasets/genome/GCF_040182565.1/
B. taurus	https://www.ncbi.nlm.nih.gov/datasets/genome/GCF_002263795.3/
O. aries	https://www.ncbi.nlm.nih.gov/datasets/genome/GCF_016772045.2/
S. scrofa	https://www.ncbi.nlm.nih.gov/datasets/genome/GCF_000003025.6/
H. sapiens	https://www.ncbi.nlm.nih.gov/datasets/genome/GCF_000001405.40/
D. rerio	https://ftp.ensembl.org/pub/release-113/fasta/danio_rerio/
