# Supplementary material for: Comparative Genomic Analysis Across Multiple Species to Identify Candidate Genes Associated with Important Traits in Chickens
Source: Genes (Basel). 2025 May 24;16(6):627. doi: 10.3390/genes16060627 (PMC12192435; doi:10.3390/genes16060627)
Supplement: Supplementary file 1 [file genes-16-00627-s001.zip › Table S3.xlsx]

## Sheet: Sheet1
Biological Process	Related Genes
Cyclic nucleotide biosynthetic process	ADCY10L1、ADCY10L11、ADCY10L13、ADCY10L3、ADCY10L4、ADCY10L5、ADCY10L6、ADCY10L8、LCORL、AGBL4、GH、RET、GRB14、FTSJ3、CCK、MACF1、ACO2、MYL3
Intracellular signal transduction	ADCY10L11、ADCY10L13、ADCY10L3、ADCY10L4、ADCY10L5、ADCY10L8、HEATR7B1、HEATR7B2L2、TBX22、COL1A1、MYO1E
Protein kinase A signaling	HEATR7B1、HEATR7B2L2、MROH2BL18、MROH2BL23、MROH2BL27、MROH2BL6、A-FABP、H-FABP
Collagen-activated signaling pathway	IGSF1L6、PGP6L、ANXA6、ACAA2
Rho protein signal transduction	PRKAB2、CAPN1
Homophilic cell adhesion via plasma membrane adhesion molecules	PCDHB14L2、PCDHB15、PCDHB4P
Sensory perception of smell	OLFR3A、OLFR3B、OR14A16L12、OR14J1L127、OR14J1L3、OR8U1
Cytotoxic T cell differentiation	TCD8AL1、TCD8AL5、RASSF5、IFT22、ZFHX4、ALB
