# Supplementary material for: Comparative Genomic Analysis Across Multiple Species to Identify Candidate Genes Associated with Important Traits in Chickens
Source: Genes (Basel). 2025 May 24;16(6):627. doi: 10.3390/genes16060627 (PMC12192435; doi:10.3390/genes16060627)
Supplement: Supplementary file 1 [file genes-16-00627-s001.zip › Table S4.xlsx]

## Sheet: Sheet1
Cellular Component	Related Genes
Intermediate filament	FK1L、FK21、FK27、FKCOSL、KRTAP19-2、LPL
Secretory vesicle	C14H16orf62、HEATR7B1、HEATR7B2L2、IGSF1L6、MROH2BL18、MROH2BL23、MROH2BL27、MROH2BL6、VAV2
Secretory granule	C14H16orf62、HEATR7B1、HEATR7B2L2、IGSF1L6、MROH2BL18、MROH2BL23、MROH2BL27、MROH2BL6、C1QBP
Sperm midpiece	SLC25A29、HEATR7B1、HEATR7B2L2、MROH2BL18、MROH2BL23、MROH2BL27、MROH2BL6
Tertiary granule	C14H16orf62、IGSF1L6、IL12B、DUSP1
Specific granule	IGSF1L6、GRAP2、TEDC1
9+2 motile cilium	HEATR7B1、HEATR7B2L2、MROH2BL18、MROH2BL23、MROH2BL27、MROH2BL6、CAMK2D
Acrosomal vesicle	ENC1、WDR25、CAMK2D
