# Supplementary material for: Comparative Genomic Analysis Across Multiple Species to Identify Candidate Genes Associated with Important Traits in Chickens
Source: Genes (Basel). 2025 May 24;16(6):627. doi: 10.3390/genes16060627 (PMC12192435; doi:10.3390/genes16060627)
Supplement: Supplementary file 1 [file genes-16-00627-s001.zip › Table S5.xlsx]

## Sheet: Sheet1
Molecular Function	Related Genes
Structural constituent of cytoskeleton	FK1L、FK21、FK27、FKCOSL、KRTAP19-2、PRKAB2、CAPN1
Olfactory receptor activity	OLFR3A、OLFR3B、OLFR6、OR14A16L12、OR14A16L37、OR14A16L9、OR14J1L107、OR14J1L112、OR14J1L127、OR14J1L15、OR14J1L17、OR14J1L28、OR14J1L3、OR14J1L6、OR8U1
G protein-coupled receptor activity	FFAR2L、FFAR2L2、FFAR2L3、FFAR2L4、FFAR2L7、FFAR3L1、GPR42L、GR42L5、GR42L6、GR42LP4、IGF-1、OLFR3A、OLFR3B、OLFR6、OR14A16L12、OR14J1L28、OR14J1L3、OR14J1L6、OR8U1
Collagen receptor activity	PGP6L、IGSF1L6
Odorant binding	OLFR3A、OLFR3B、OR14A16L12、OR14J1L127、OR14J1L3、OR8U1
Type I interferon receptor binding	IFA3L、IFNA3、IFNAL1、IFNAL2、IFNAL3、IFNAL4、IFNAL5、IFNAL6、RASSF5、IFT22
Nuclear export signal receptor activity	NUPL2
