# Supplementary material for: Comparative Genomic Analysis Across Multiple Species to Identify Candidate Genes Associated with Important Traits in Chickens
Source: Genes (Basel). 2025 May 24;16(6):627. doi: 10.3390/genes16060627 (PMC12192435; doi:10.3390/genes16060627)
Supplement: Supplementary file 1 [file genes-16-00627-s001.zip › Table S6.xlsx]

## Sheet: Sheet1
KEGG Pathway	Related Genes
ECM-receptor interaction	CHIR2D-956、CHIR-A2、CHIR-AB1、CHIR-AB-502、CHIR-AB-600、CHIR-B2、CHIR-B3、CHIR-B4、CHIR-B6、IG1-5、IGSF1L2、IGSF1L5、IGSF1L6、IGSF1L7、IGSF1L8、IGSF1L9、LILRA6L1、PGP6L、PLTGP6L1、TARM1L、TARM1L2、ANXA6
Intestinal immune network for IgA production	TCRA、TRAV2B4L、VH26L1、VH26L10、VH26L2、VH26L8
Phagosome	BF1、BF2、HLA-F10AL1、HLA-F10AL3、HLA-F10AL4、MHCIA2、MHCIA3、MHCIA6、MHCIA7、MHCIA9、MHCIY、MICA、MR1、TCRA、VH26L1、VH26L10、VH26L2、VH26L8、YF5、YF6、ZBED1、MX1、RASSF5、IFT22
Calcium signaling pathway	TCRA、TRAV2B4L、VH26L1、VH26L10、VH26L2、VH26L8
Cell adhesion molecules	BF1、BF2、CD8A、HLA-F10AL1、HLA-F10AL3、HLA-F10AL4、MHCIA2、MHCIA3、MHCIA6、MHCIA7、MHCIA9、MHCIY、MICA、MR1、TCD8AL1、TCD8AL3、TCD8AL4、TCD8AL5、TRAV2B4L、YF5、YF6
Herpes simplex virus 1 infection	BF1、BF2、HLA-F10AL1、HLA-F10AL3、HLA-F10AL4、IFA3L、IFNA3、IFNAL1、IFNAL2、IFNAL3、IFNAL4、IFNAL5、IFNAL6、MHCIA2、MHCIA3、MHCIA6、MHCIA7、MHCIA9、MHCIY、MICA、MR1、YF5、YF6、ZNF251L、ZNF606L、ZNF7L、RASSF5、IFT22、ZFHX4
Apelin signaling pathway	ADCY10L1、ADCY10L11、ADCY10L13、ADCY10L3、ADCY10L4、ADCY10L5、ADCY10L6、ADCY10L8
Cytosolic DNA-sensing pathway	IFA3L、IFNA3、IFNAL1、IFNAL2、IFNAL3、IFNAL4、IFNAL5、IFNAL6
Purine metabolism	ADCY10L1、ADCY10L11、ADCY10L13、ADCY10L3、ADCY10L4、ADCY10L5、ADCY10L6、ADCY10L8
