# Supplementary material for: Comparative Genomic Analysis Across Multiple Species to Identify Candidate Genes Associated with Important Traits in Chickens
Source: Genes (Basel). 2025 May 24;16(6):627. doi: 10.3390/genes16060627 (PMC12192435; doi:10.3390/genes16060627)
Supplement: Supplementary file 1 [file genes-16-00627-s001.zip › Table S7.xlsx]

## Sheet: Sheet1
Traits	Related Pathways	Related Genes	Reported in the literature
Growth traits	Cyclic nucleotide biosynthetic process、Intracellular signal transduction、Calcium signaling pathway、Metabolic process	TBX22、AGBL4、ADCY10L13、HEATR7B1、FTSJ3、MROH2BL27、COL1A1、CCK、MACF1、ACO2、ADCY10L8、MYL3、MYO1E、ADCY10L1、GH、ADCY10L11、MROH2BL6、GRB14、ADCY10L3、ADCY10L4、MROH2BL18、ADCY10L6、LCORL、HEATR7B2L2、ADCY10L5、MROH2BL23、RET	TBX22、LCORL、AGBL4、GH、RET、GRB14、FTSJ3、CCK、COL1A1、MACF1、MYO1E、ACO2、MYL3
Meat quality traits	Intermediate filament、 ECM–receptor interaction、 Protein kinase A (PKA) signaling pathway、Rho Rho protein signal transduction、Structural constituent of cytoskeleton	A-FABP、PGP6L、BF1、FK1L、MHCIA2、FK21、ANXA6、ZNF7L、FK27、MHCIA6、FKCOSL、LPL、KRTAP19-2、PCDHB14L2、PCDHB15、ZNF606L、ACAA2、MHCIA7、PRKAB2、FKCOSL、MHCIA9、KRTAP19-2、CAPN1、ZNF251L、H-FABP、MHCIY、LILRA6L1、MICA、PGP6L、PLTGP6L1、BF2、MHCIA3、MR1、PCDHB4	A-FABP、H-FABP、PRKAB2、CAPN1、ANXA6、ACAA2、LPL
Reproductive traits	G protein-coupled receptor activity、 Sperm midpiece、9+2 motile cilium、 Acrosomal vesicle	ENC1、HEATR7B1、IGF-1、FFAR2L3、HEATR7B2L2、GR42L6、WDR25、FFAR3L1、MROH2BL23、FFAR2L、GR42LP4、FFAR2L2、MROH2BL18、FFAR2L4、GPR42L、MROH2BL6、SLC25A29、FFAR2L7、GR42L5、MROH2BL27、CAMK2D	IGF-1、SLC25A29、WDR25、CAMK2D、ENC1
Disease resistance traits	Secretory vesicle、 Secretory granule、 Tertiary granule、 Specific granule、 Cytotoxicity、T cell differentiation、 Type I interferon receptor binding、 Immunoglobulin binding	C1QBP、CHIR-AB-502、RASSF5、TCD8AL1、TCRA、CHIR-B2、TCD8AL5、DUSP1、C14H16orf62、IGSF1L7、C14H16orf62、IGSF1L6、CHIR-A2、IFA3L、CHIR-AB1、IFNA3、CHIR-B3、IFNAL1、ZFHX4、IFNAL2、VAV2、IFT22、IGSF1L9、IGSF1L2、TARM1L、IFNAL3、IFNAL4、CHIR-AB-600、IFNAL5、CHIR-IG1-5、IFNAL6、TARM1L2、HLA-F10AL1、IL12B、CHIR-B4、HLA-F10AL3、GRAP2、IGSF1L6、HLA-F10AL4、TEDC1、TCRA、IGSF1L8、VH26L1、CHIR-B6、VH26L10、VH26L2、MX1、VH26L8、CHIR2D-956、YF5、ZBED1、YF6、TRA…	C1QBP、VAV2、IL12B、DUSP1、ZBED1、MX1、GRAP2、TEDC1、RASSF5、IFT22、ZFHX4、ALB
